# Supplementary material for: Evidence for Persistent Heteroplasmy and Ancient Recombination in the Mitochondrial Genomes of the Edible Yellow Chanterelles From Southwestern China and Europe
Source: Front Microbiol. 2021 Jul 14;12:699598. doi: 10.3389/fmicb.2021.699598 (PMC8317506; doi:10.3389/fmicb.2021.699598)
Supplement: Supplementary Table 2 — List of putative species, corresponding ST code and samples used in Figures 2, 4, tef-1 haplotype code, corresponding atp6 genotype and sample origins used in Figure 3. [file Table_2.xlsx]

## Sheet:  Putative species for Fig. 2&4
Putative species	Minimum K2P distance with related known species/species name	ST code	Sample	TEF1	ATP6	Note: * putative new species
sp.4	0.003/C. cibarius	1	6_34	MZ157752	MZ157532
		2	5_5	MZ157745	MZ157525
sp.5*	0.03/C. cibarius	3	6_32	MZ157751	MZ157531
sp. 8	0.008/C. lewisii	4	CN2_19	KU166259.1	MZ157550
		4	YX8_3	KU166260.1	MZ157607
sp. 9*	0.06/C. cinnabarinus	5	DL7_10	MZ157615	MZ157553
		5	DL7_2	MZ157616	MZ157554
		5	DL7_3	MZ157617	MZ157555
		5	DL7_4	MZ157618	MZ157556
		5	DL7_5
		5	DL7_6	MZ157619	MZ157614
		5	DL7_8	MZ157620	MZ157557
		5	DL7_9
		5	LAN_2
		5	LF_13	KU166263.1	KU165935.1
		5	MH1_20	KU166261.1	MZ157592
		5	SY6_3	KU166264.1
		5	SY6_4	KU166262.1	MZ157613
		5	SY8_1	KU166265.1
		5	SY8_2	KU166266.1
		5	SY8_4
		5	T_MH_7	MZ157622	MZ157595
		5	T_MH_8	MZ157623	MZ157596
		5	T_SJ_4	MZ157624	MZ157602
		5	T_SJ_6	MZ157625	MZ157603
		5	T_SJ_7	MZ157626	MZ157604
		5	YP11_14
		5	YP11_21
sp. 6	0.002/C. amethysteus	6	2_2	MZ157657	MZ157437
sp. 7*	0.009/C. ferruginascens	7	A1
		7	A10
		7	A11
		7	A12
		7	A13
		7	A14
		7	A2
		7	A3
		7	A9
		7	T_LJ_V
		7	T_ZD_1	MZ157812	MZ157608
		7	T_ZD_4	MZ157814	MZ157611
		7	ZD12_29	KU166116.1	MZ157609
		7	ZD12_30	KU166117.1
		7	ZD12_34	KU166115.1
		7	ZD12_37	KU166114.1	MZ157610
sp.4	0.003/C. cibarius	8	5_2	MZ157738	MZ157518
		8	6_5	MZ157754	MZ157534
sp. 1	0.003/C. tuberculosporus or C. yunnanensis	9	T_JC_17	MZ157792	MZ157580
sp.4	0.003/C. cibarius	10	8_15	MZ157758	MZ157538
		11	8_1	MZ157756	MZ157536
		12	1_40	MZ157649	MZ157429
		13	1_13	MZ157629	MZ157409
		13	1_7	MZ157651	MZ157431
		14	1_28	MZ157640	MZ157420
		14	1_35	MZ157643	MZ157423
		14	2_17	MZ157655	MZ157435
		14	2_24	MZ157661	MZ157441
		14	2_28	MZ157663	MZ157443
		14	2_36	MZ157666	MZ157446
		14	3_24	MZ157677	MZ157457
		14	3_29	MZ157681	MZ157461
		14	3_31	MZ157682	MZ157462
		14	3_4	MZ157688	MZ157468
		14	3_59	MZ157702	MZ157482
		14	3_8	MZ157712	MZ157492
		14	4_1	MZ157715	MZ157495
		14	4_15	MZ157721	MZ157501
		14	9_10
		14	9_7	MZ157766	MZ157546
		15	8_4
		16	1_10	MZ157627	MZ004864
		16	1_11	MZ157628	MZ157408
		16	1_14	MZ157630	MZ157410
		16	1_15	MZ157631	MZ157411
		16	1_16	MZ157632	MZ157412
		16	1_18	MZ157633	MZ157413
		16	1_21	MZ157634	MZ157414
		16	1_22	MZ157635	MZ157415
		16	1_24	MZ157636	MZ157416
		16	1_25	MZ157637	MZ157417
		16	1_26	MZ157638	MZ157418
		16	1_27	MZ157639	MZ157419
		16	1_30	MZ157641	MZ157421
		16	1_32	MZ157642	MZ157422
		16	1_36	MZ157644	MZ157424
		16	1_37	MZ157645	MZ157425
		16	1_38	MZ157646	MZ157426
		16	1_39	MZ157647	MZ157427
		16	1_4	MZ157648	MZ157428
		16	1_5	MZ157650	MZ157430
		16	1_8	MZ157652	MZ157432
		16	1_9	MZ157653	MZ157433
		16	2_10	MZ157654	MZ157434
		16	2_18	MZ157656	MZ157436
		16	2_20	MZ157658	MZ157438
		16	2_21	MZ157659	MZ157439
		16	2_22	MZ157660	MZ157440
		16	2_26	MZ157662	MZ157442
		16	2_29	MZ157664	MZ157444
		16	2_32	MZ157665	MZ157445
		16	2_6	MZ157667	MZ157447
		16	2_9	MZ157668	MZ157448
		16	3_10	MZ157669	MZ157449
		16	3_11	MZ157670	MZ157450
		16	3_14	MZ157672	MZ157452
		16	3_16	MZ157673	MZ157453
		16	3_20	MZ157674	MZ157454
		16	3_21	MZ157675	MZ157455
		16	3_22	MZ157676	MZ157456
		16	3_25	MZ157678	MZ157458
		16	3_27	MZ157679	MZ157459
		16	3_28	MZ157680	MZ157460
		16	3_39	MZ157687	MZ157467
		16	3_40	MZ157689	MZ157469
		16	3_41	MZ157690	MZ157470
		16	3_42	MZ157691	MZ157471
		16	3_43	MZ157692	MZ157472
		16	3_44	MZ157693	MZ157473
		16	3_46	MZ157694	MZ157474
		16	3_49	MZ157695	MZ157475
		16	3_5	MZ157696	MZ157476
		16	3_6	MZ157703	MZ157483
		16	3_63	MZ157704	MZ157484
		16	3_65	MZ157705	MZ157485
		16	3_67	MZ157707	MZ157487
		16	3_69	MZ157709	MZ157489
		16	3_7	MZ157710	MZ157490
		16	3_70	MZ157711	MZ157491
		16	3_9	MZ157713	MZ157493
		16	4_10	MZ157716	MZ157496
		16	4_11	MZ157717	MZ157497
		16	4_12	MZ157718	MZ157498
		16	4_13	MZ157719	MZ157499
		16	4_14	MZ157720	MZ157500
		16	4_16	MZ157722	MZ157502
		16	4_17	MZ157723	MZ157503
		16	4_18	MZ157724	MZ157504
		16	4_19	MZ157725	MZ157505
		16	4_2	MZ157726	MZ157506
		16	4_26
		16	4_28	MZ157727	MZ157507
		16	4_29	MZ157728	MZ157508
		16	4_3	MZ157729	MZ157509
		16	4_4	MZ157730	MZ157510
		16	4_5	MZ157731	MZ157511
		16	4_8	MZ157732	MZ157512
		16	4_9	MZ157733	MZ157513
		16	5_1	MZ157734	MZ157514
		16	5_11	MZ157735	MZ157515
		16	5_15	MZ157736	MZ157516
		16	5_16	MZ157737	MZ157517
		16	5_20	MZ157739	MZ157519
		16	5_22	MZ157740	MZ157520
		16	5_23	MZ157741	MZ157521
		16	5_3	MZ157742	MZ157522
		16	5_30	MZ157743	MZ157523
		16	5_4	MZ157744	MZ157524
		16	6_1	MZ157746	MZ157526
		16	6_14	MZ157747	MZ157527
		16	6_2	MZ157748	MZ157528
		16	6_21	MZ157749	MZ157529
		16	6_31	MZ157750	MZ157530
		16	6_35	MZ157753	MZ157533
		16	6_8	MZ157755	MZ157535
		16	8_13	MZ157757	MZ157537
		16	8_18	MZ157759	MZ157539
		16	8_2	MZ157760	MZ157540
		16	8_21	MZ157761	MZ157541
		16	8_22	MZ157762	MZ157542
		16	9_11	MZ157763	MZ157543
		16	9_12	MZ157764	MZ157544
		16	9_5	MZ157765	MZ157545
		16	9_8	MZ157767	MZ157547
		16	9_9	MZ157768	MZ157548
		17	3_13	MZ157671	MZ157451
		17	3_56	MZ157700	MZ157480
		17	3_58	MZ157701	MZ157481
sp. 1	0.003/C. tuberculosporus or C. yunnanensis	18	XD1_2	KU166207.1	KU165963.1
		18	XD1_30	KU166203.1	KU165911.1
		18	YM3_13	KU166201.1	KU165893.1
		18	YM3_27	KU166206.1	KU165898.1
		18	YM3_36	KU166205.1	KU165964.1
		18	YM3_37	KU166204.1	KU165903.1
		19	T_JC_1	MZ157787	MZ157575
		20	YM3_24	KU166202.1	KU165895.1
		21	XD1_13	KU166200.1	KU165956.1
		22	T_KM_25	MZ157801	MZ157589
		22	T_ZD_5	MZ157815	MZ157612
		23	JN4_31	KU166257.1	KU165873.1
		23	NH2_23	KU166258.1	KU165931.1
		24	ZD12_13	KU166230.1	KU165982.1
		25	JN4_6	KU166209.1	KU165920.1
		25	T_JC+20	MZ157779	MZ157567
		26	SZ5_41	KU166237.1	KU165905.1
		26	XY2_15	KU166256.1	KU165975.1
		27	SZ5_17	KU166248.1	KU165944.1
		27	SZ5_3	KU166253.1	KU165949.1
		27	SZ5_30	KU166247.1
		27	SZ5_31	KU166246.1
		27	SZ5_33	KU166245.1	KU165930.1
		27	SZ5_35	KU166243.1	KU165943.1
		27	T_JC_9	MZ157798	MZ157586
		28	SZ5_12	KU166249.1	KU165945.1
		28	SZ5_15	KU166255.1	KU165864.1
		28	SZ5_34	KU166244.1
		28	SZ5_36	KU166242.1
		28	SZ5_4	KU166252.1	KU165948.1
		28	SZ5_6	KU166251.1	KU165947.1
		28	SZ5_7	KU166250.1	KU165946.1
		28	T_JC+9	MZ157786	MZ157574
		28	T_KM_9
		29	T_3PUER	MZ157714	MZ157494
		30	T_JC+11	MZ157772	MZ157560
		31	JN4_22	KU166195.1	KU165876.1
		31	JN4_24	KU166192.1
		31	JN4_25	KU166191.1	KU165875.1
		31	NH2_14	KU166197.1
		31	SZ5_21	KU166193.1	KU165881.1
		31	SZ5_25	KU166199.1	KU165880.1
		31	T_JC+12	MZ157773	MZ157561
		31	T_JC+18	MZ157776	MZ157564
		31	T_JC+19	MZ157777	MZ157565
		31	T_JC+6	MZ157783	MZ157571
		31	T_JC+7	MZ157784	MZ157572
		31	T_JC_12	MZ157789	MZ157577
		31	T_JC_7	MZ157796	MZ157584
		31	T_MH_32	MZ157804	MZ157594
		31	T_NJ_1
		31	T_XY_13	MZ157811	MZ157606
		31	XD1_16	KU166198.1	KU165907.1
		31	XY2_3	KU166194.1	KU165974.1
		32	SZ5_20	KU166210.1
		32	T_JC+5	MZ157782	MZ157570
		33	T_KM_8
		34	T_KM_26
		35	JN4_20	KU166212.1	KU165878.1
		35	JN4_30	KU166211.1	KU165874.1
		35	LJ2_10	KU166215.1	KU165939.1
		35	LJ2_16	KU166214.1
		35	LJ2_8	KU166233.1	KU165940.1
		35	NH2_12	KU166217.1	KU165933.1
		35	NH2_21	KU166216.1	KU165932.1
		35	NH2_4	KU166220.1
		35	NH2_8	KU166219.1
		35	NH2_9	KU166218.1	KU165934.1
		35	SZ5_1	KU166223.1	KU165862.1
		35	SZ5_19	KU166222.1	KU165882.1
		35	SZ5_27	KU166221.1
		35	XY2_1	KU166229.1	KU165981.1
		35	XY2_16	KU166224.1	KU165969.1
		35	XY2_2	KU166228.1	KU165980.1
		35	XY2_5	KU166236.1	KU165979.1
		35	XY2_6	KU166227.1	KU165973.1
		35	XY2_7	KU166226.1	KU165972.1
		35	XY2_8	KU166225.1
		35	ZD12_19	KU166230.1
		35	ZD12_21	KU166213.1
		35	ZD12_22	KU166231.1
		36	T_KM_27	MZ157802	MZ157590
sp. 3*	0.01/C.phasmatis or C.flavus	37	3_54	MZ157698	MZ157478
		38	3_32	MZ157683	MZ157463
		38	3_33	MZ157684	MZ157464
		38	3_37	MZ157685	MZ157465
		38	3_38	MZ157686	MZ157466
		38	3_50	MZ157697	MZ157477
		38	3_55	MZ157699	MZ157479
		38	3_66	MZ157706	MZ157486
		38	3_68	MZ157708	MZ157488
sp. 1	0.003/C. tuberculosporus or C. yunnanensis	39	LJ2_12	KU166196.1	KU165887.1
		40	LC9_12	KU166177.1	KU165866.1
		40	LC9_14	KU166176.1	KU165865.1
		40	LC9_9	KU166178.1	KU165867.1
		40	MH1_11	KU166181.1	KU165926.1
		40	MH1_18	KU166180.1	KU165922.1
		40	MH1_19	KU166179.1	KU165950.1
		40	MH1_7	KU166183.1	KU165951.1
		40	MH1_9	KU166182.1	KU165915.1
		40	T_JC+1	MZ157770	MZ157558
		40	XD1_22	KU166188.1	KU165953.1
		40	YM3_3	KU166187.1	KU165967.1
		40	YM3_8	KU166186.1	KU165891.1
		41	JIA_3	MZ157799	MZ157587
		41	T_JC_3	MZ157794	MZ157582
		42	YX8_1	KU166173.1	KU165888.1
		43	YM3_11	KU166174.1	KU165966.1
		44	T_SJ_2	MZ157808	MZ157600
		45	CN2_16	KU166140.1	MZ157549
		45	CN2_2	KU166171.1	MZ157551
		45	DL7_1	MZ157769	MZ157552
		45	FQ2_1	KU166170.1	KU165938.1
		45	FQ2_2	KU166169.1	KU165937.1
		45	FQ2_3	KU166121.1	KU165918.1
		45	FQ2_5	KU166175.1	KU165919.1
		45	FQ2_7	KU166128.1	KU165936.1
		45	JIA_5	MZ157800	MZ157588
		45	JN4_18	KU166143.1	KU165879.1
		45	JN4_21	KU166145.1	KU165877.1
		45	LC9_1	KU166163.1	KU165935.1
		45	LC9_3	KU166164.1	KU165872.1
		45	LC9_4	KU166161.1	KU165871.1
		45	LC9_5	KU166162.1	KU165870.1
		45	LC9_6	KU166159.1	KU165869.1
		45	LC9_8	KU166160.1	KU165868.1
		45	LJ2_13	KU166158.1	KU165885.1
		45	LJ2_14	KU166156.1	KU165884.1
		45	LJ2_9	KU166148.1
		45	MH1_1	KU166154.1	KU165921.1
		45	MH1_12	KU166120.1	KU165917.1
		45	MH1_13	KU166124.1	KU165925.1
		45	MH1_16	KU166118.1	KU165924.1
		45	MH1_17	KU166126.1	KU165923.1
		45	MH1_2	KU166151.1	KU165912.1
		45	MH1_3	KU166152.1	KU165929.1
		45	MH1_4	KU166149.1	KU165913.1
		45	MH1_5	KU166150.1	KU165928.1
		45	MH1_6	KU166157.1	KU165927.1
		45	MH1_8	KU166166.1	KU165914.1
		45	SZ5_18	KU166137.1	KU165883.1
		45	T_JC+10	MZ157771	MZ157559
		45	T_JC+13	MZ157774	MZ157562
		45	T_JC+2	MZ157778	MZ157566
		45	T_JC+21	MZ157780	MZ157568
		45	T_JC+22	MZ157781	MZ157569
		45	T_JC+8	MZ157785	MZ157573
		45	T_JC_10
		45	T_JC_11	MZ157788	MZ157576
		45	T_JC_13	MZ157790	MZ157578
		45	T_JC_14	MZ157791	MZ157579
		45	T_JC_2	MZ157793	MZ157581
		45	T_JC_5	MZ157795	MZ157583
		45	T_SJ_0	MZ157805	MZ157597
		45	T_SJ_000	MZ157806	MZ157598
		45	T_SJ_1	MZ157807	MZ157599
		45	XD1_1	KU166146.1	KU165906.1
		45	XD1_18	KU166184.1	KU165955.1
		45	XD1_19	KU166167.1	KU165916.1
		45	XD1_21	KU166168.1	KU165954.1
		45	XD1_24	KU166134.1	KU165908.1
		45	XD1_27	KU166129.1	KU165909.1
		45	XD1_29	KU166132.1	KU165910.1
		45	XD1_3	KU166147.1	KU165962.1
		45	XD1_31	KU166127.1	KU165952.1
		45	XD1_4	KU166139.1	KU165961.1
		45	XD1_5	KU166172.1	KU165960.1
		45	XD1_6	KU166141.1	KU165959.1
		45	XD1_7	KU166119.1	KU165958.1
		45	XY2_14	KU166155.1	KU165976.1
		45	YM3_1	KU166123.1	KU165968.1
		45	YM3_10	KU166165.1	KU165892.1
		45	YM3_17	KU166122.1	KU165965.1
		45	YM3_19	KU166142.1
		45	YM3_20	KU166135.1
		45	YM3_21	KU166208.1	KU165894.1
		45	YM3_25	KU166138.1	KU165896.1
		45	YM3_26	KU166133.1	KU165897.1
		45	YM3_30	KU166144.1	KU165900.1
		45	YM3_31	KU166136.1	KU165901.1
		45	YM3_33	KU166131.1	KU165902.1
		45	YM3_38	KU166189.1	KU165904.1
		45	YM3_4	KU166125.1	KU165889.1
		45	YM3_6	KU166130.1	KU165890.1
		46	T_XY_12	MZ157810	MZ157605
		46	XD1_11	KU166185.1	KU165957.1
		46	YM3_28	KU166190.1	KU165899.1
sp. 2*	0.024/C. yunnanensis	47	NH2_37	KU166232.1

## Sheet: tef-1 haplotypes for Figure 3
Sample	Haplotype code	Geographic location	ATP6 Genotype (heterozygote: A; TA:B; CA:C; CT:D; TT:E)	Representative sequences (colored in red) selected to conduct ancestral state reconstruction
CN2_16-1	34	Changning	D	CN-H34-2-D
CN2_16-2	34	Changning	D
CN2_19-1	4	Changning	D	CN-H4-1-D
CN2_19-2	5	Changning	D	CN-H5-1-D
CN2_2-1	34	Changning	C	CN-H34-2-C
CN2_2-2	34	Changning	C
DL7_10-1	6	Dali	D	DL-H6-12-D
DL7_10-2	6	Dali	D
DL7_1-1	34	Dali	D	DL-H34-2-D
DL7_1-2	34	Dali	D
DL7_2-1	6	Dali	D
DL7_2-2	6	Dali	D
DL7_3-1	6	Dali	D
DL7_3-2	6	Dali	D
DL7_4-1	6	Dali	C	DL-H6-2-C
DL7_4-2	6	Dali	C
DL7_5-1	6	Dali	D
DL7_5-2	6	Dali	D
DL7_6-1	6	Dali	A	DL-H6-2-A
DL7_6-2	6	Dali	A
DL7_8-1	6	Dali	D
DL7_8-2	6	Dali	D
DL7_9-1	6	Dali	D
DL7_9-2	6	Dali	D
FQ2_1-1	34	Fengqing	D	FQ-H34-10-D
FQ2_1-2	34	Fengqing	D
FQ2_2-1	34	Fengqing	D
FQ2_2-2	34	Fengqing	D
FQ2_3-1	34	Fengqing	D
FQ2_3-2	34	Fengqing	D
FQ2_5-1	34	Fengqing	D
FQ2_5-2	34	Fengqing	D
FQ2_7-1	34	Fengqing	D
FQ2_7-2	34	Fengqing	D
8_1-1	10	Finland	D	Fin-H10-2-D
8_1-2	10	Finland	D
8_13-1	14	Finland	C	Fin-H14-8-C
8_13-2	14	Finland	C
8_15-1	14	Finland	C
8_15-2	16	Finland	C	Fin-H16-1-C
8_18-1	14	Finland	D	Fin-H14-13-D
8_18-2	14	Finland	D
8_2-1	14	Finland	D
8_21-1	14	Finland	D
8_21-2	14	Finland	D
8_2-2	14	Finland	D
8_22-1	14	Finland	D
8_22-2	14	Finland	D
8_4-1	13	Finland	NA
8_4-2	13	Finland	NA
9_10-1	14	Finland	C
9_10-2	15	Finland	C	Fin-H15-1-C
9_11-1	14	Finland	C
9_11-2	14	Finland	C
9_12-1	14	Finland	D
9_12-2	14	Finland	D
9_5-1	14	Finland	D
9_5-2	14	Finland	D
9_7-1	14	Finland	D
9_7-2	15	Finland	D	Fin-H15-1-D
9_8-1	14	Finland	C
9_8-2	14	Finland	C
9_9-1	14	Finland	NA
9_9-2	14	Finland	NA
2_10-1	14	France	D	Fra-H14-12-D
2_10-2	14	France	D
2_17-1	14	France	C	Fra-H14-11-C
2_17-2	15	France	C	Fra-H15-1-C
2_18-1	14	France	C
2_18-2	14	France	C
2_20-1	14	France	C
2_20-2	14	France	C
2_2-1	7	France	C	Fra-H7-2-C
2_21-1	14	France	C
2_21-2	14	France	C
2_2-2	7	France	C
2_22-1	14	France	C
2_22-2	14	France	C
2_24-1	14	France	D
2_24-2	15	France	D	Fra-H15-2-D
2_26-1	14	France	D
2_26-2	14	France	D
2_28-1	14	France	D
2_28-2	15	France	D
2_29-1	14	France	D
2_29-2	14	France	D
2_32-1	14	France	D
2_32-2	14	France	D
2_36-1	14	France	NA
2_36-2	15	France	NA
2_6-1	14	France	C
2_6-2	14	France	C
2_9-1	14	France	D
2_9-2	14	France	D
5_1-1	14	Hungary	D	Hun-H14-14-D
5_11-1	14	Hungary	D
5_11-2	14	Hungary	D
5_1-2	14	Hungary	D
5_15-1	14	Hungary	C	Hun-H14-6-C
5_15-2	14	Hungary	C
5_16-1	14	Hungary	C
5_16-2	14	Hungary	C
5_20-1	14	Hungary	D
5_20-2	14	Hungary	D
5_2-1	9	Hungary	D	Hun-H9-2-D
5_2-2	9	Hungary	D
5_22-1	14	Hungary	D
5_22-2	14	Hungary	D
5_23-1	14	Hungary	D
5_23-2	14	Hungary	D
5_30-1	14	Hungary	D
5_30-2	14	Hungary	D
5_3-1	14	Hungary	C
5_3-2	14	Hungary	C
5_4-1	14	Hungary	D
5_4-2	14	Hungary	D
5_5-1	2	Hungary	D	Hun-H2-2-D
5_5-2	2	Hungary	D
T-JC+10-1	34	Jiangcheng	E	JC-H34-5-E
T-JC+10-2	34	Jiangcheng	E
T-JC+1-1	34	Jiangcheng	E
T-JC+11-1	34	Jiangcheng	C	JC-H34-12-C
T-JC+11-2	24	Jiangcheng	C	JC-H24-1-C
T-JC+1-2	39	Jiangcheng	E	JC-H39-1-E
T-JC+12-1	25	Jiangcheng	C	JC-H25-6-C
T-JC+12-2	34	Jiangcheng	C
T-JC+13-1	34	Jiangcheng	C
T-JC+13-2	34	Jiangcheng	C
T-JC+18-1	25	Jiangcheng	C
T-JC+18-2	34	Jiangcheng	C
T-JC+19-1	25	Jiangcheng	C
T-JC+19-2	34	Jiangcheng	C
T-JC+20-1	21	Jiangcheng	E	JC-H21-1-E
T-JC+20-2	23	Jiangcheng	E	JC-H23-1-E
T-JC+2-1	34	Jiangcheng	C
T-JC+21-1	34	Jiangcheng	NA
T-JC+21-2	34	Jiangcheng	NA
T-JC+2-2	34	Jiangcheng	C
T-JC+22-1	34	Jiangcheng	C
T-JC+22-2	34	Jiangcheng	C
T-JC+5-1	25	Jiangcheng	C
T-JC+5-2	39	Jiangcheng	C	JC-H39-1-C
T-JC+6-1	25	Jiangcheng	C
T-JC+6-2	34	Jiangcheng	C
T-JC+7-1	25	Jiangcheng	C
T-JC+7-2	34	Jiangcheng	C
T-JC+8-1	34	Jiangcheng	E
T-JC+8-2	34	Jiangcheng	E
T-JC+9-1	20	Jiangcheng	E	JC-H20-2-E
T-JC+9-2	20	Jiangcheng	E
T-JC-10-1	34	Jiangchuan	NA
T-JC-10-2	34	Jiangchuan	NA
T-JC-1-1	21	Jiangchuan	E	Jchuan-H21-1-E
T-JC-11-1	34	Jiangchuan	C	Jchuan-H34-13-C
T-JC-11-2	34	Jiangchuan	C
T-JC-1-2	34	Jiangchuan	E	Jchuan-H34-1-C
T-JC-12-1	25	Jiangchuan	C	Jchuan-H25-3-C
T-JC-12-2	34	Jiangchuan	C
T-JC-13-1	34	Jiangchuan	C
T-JC-13-2	34	Jiangchuan	C
T-JC-14-1	34	Jiangchuan	C
T-JC-14-2	34	Jiangchuan	C
T-JC-17-1	25	Jiangchuan	C
T-JC-17-2	41	Jiangchuan	C	Jchuan-H41-1-C
T-JC-2-1	34	Jiangchuan	C
T-JC-2-2	34	Jiangchuan	C
T-JC-3-1	34	Jiangchuan	C
T-JC-3-2	36	Jiangchuan	C	Jchuan-H36-1-C
T-JC-5-1	34	Jiangchuan	C
T-JC-5-2	34	Jiangchuan	C
T-JC-7-1	25	Jiangchuan	C
T-JC-7-2	34	Jiangchuan	C
T-JC-9-1	19	Jiangchuan	E	Jchuan-H19-1-E
T-JC-9-2	20	Jiangchuan	E	Jchuan-H20-1-E
JN4_18-1	34	Jinning	B	JN-H34-3-B
JN4_18-2	34	Jinning	B
JN4_20-1	25	Jinning	B	JN-H25-3-B
JN4_20-2	25	Jinning	B
JN4_21-1	34	Jinning	C	JN-H34-3-C
JN4_21-2	34	Jinning	C
JN4_22-1	25	Jinning	C	JN-H25-2-C
JN4_22-2	34	Jinning	C
JN4_24-1	25	Jinning	B
JN4_24-2	34	Jinning	B
JN4_25-1	25	Jinning	E	JN-H25-3-E
JN4_25-2	34	Jinning	E	JN-H34-1-E
JN4_30-1	25	Jinning	E
JN4_30-2	25	Jinning	E
JN4_31-1	20	Jinning	C	JN-H20-1-C
JN4_31-2	25	Jinning	C
JN4_6-1	18	Jinning	C	JN-H18-1-C
JN4_6-2	23	Jinning	C	JN-H23-1-C
T-KM-25-1	19	Kunming	D	KM-H19-1-D
T-KM-25-2	25	Kunming	D	KM-H25-1-D
T-KM-26-1	25	Kunming	NA
T-KM-26-2	26	Kunming	NA
T-KM-27-1	27	Kunming	D	KM-H27-2-D
T-KM-27-2	27	Kunming	D
T-KM-8-1	25	Kunming	NA
T-KM-8-2	30	Kunming	NA
T-KM-9-1	20	Kunming	NA
T-KM-9-2	20	Kunming	NA
LAN-2-1	6	Lancang	NA
LAN-2-2	6	Lancang	NA
LJ2_10-1	25	Lijiang	C	LJ-H25-6-C
LJ2_10-2	25	Lijiang	C
LJ2_12-1	34	Lijiang	C	LJ-H34-7-C
LJ2_12-2	38	Lijiang	C	LJ-H38-1-C
LJ2_13-1	34	Lijiang	C
LJ2_13-2	34	Lijiang	C
LJ2_14-1	34	Lijiang	C
LJ2_14-2	34	Lijiang	C
LJ2_16-1	25	Lijiang	C
LJ2_16-2	25	Lijiang	C
LJ2_8-1	25	Lijiang	C
LJ2_8-2	25	Lijiang	C
LJ2_9-1	34	Lijiang	C
LJ2_9-2	34	Lijiang	C
T-LJ-V-1	8	Lijiang	D	LJ-H8-2-D
T-LJ-V-2	8	Lijiang	D
LC9_1-1	34	Lincang	A	LC-H34-2-A
LC9_1-2	34	Lincang	A
LC9_12-1	34	Lincang	E	LC-H34-4-E
LC9_12-2	39	Lincang	E	LC-H39-2-E
LC9_14-1	34	Lincang	E
LC9_14-2	39	Lincang	E
LC9_3-1	34	Lincang	C	LC-H34-9-C
LC9_3-2	34	Lincang	C
LC9_4-1	34	Lincang	C
LC9_4-2	34	Lincang	C
LC9_5-1	34	Lincang	E
LC9_5-2	34	Lincang	E
LC9_6-1	34	Lincang	C
LC9_6-2	34	Lincang	C
LC9_8-1	34	Lincang	C
LC9_8-2	34	Lincang	C
LC9_9-1	34	Lincang	C
LC9_9-2	39	Lincang	C	LC-H39-1-C
LF_13-1	6	Lufeng	A	LF-H6-2-A
LF_13-2	6	Lufeng	A
MH1_1-1	34	Menghai	C	MH-H34-23-C
MH1_11-1	34	Menghai	C
MH1_11-2	39	Menghai	C	MH-H39-4-C
MH1_1-2	34	Menghai	C
MH1_12-1	34	Menghai	C
MH1_12-2	34	Menghai	C
MH1_13-1	34	Menghai	C
MH1_13-2	34	Menghai	C
MH1_16-1	34	Menghai	E	MH-H34-5-E
MH1_16-2	34	Menghai	E
MH1_17-1	34	Menghai	C
MH1_17-2	34	Menghai	C
MH1_18-1	34	Menghai	E
MH1_18-2	39	Menghai	E	MH-H39-1-E
MH1_19-1	34	Menghai	C
MH1_19-2	39	Menghai	C
MH1_20-1	6	Menghai	C	MH-H6-4-C
MH1_20-2	6	Menghai	C
MH1_2-1	34	Menghai	C
MH1_2-2	34	Menghai	C
MH1_3-1	34	Menghai	C
MH1_3-2	34	Menghai	C
MH1_4-1	34	Menghai	E
MH1_4-2	34	Menghai	E
MH1_5-1	34	Menghai	C
MH1_5-2	34	Menghai	C
MH1_6-1	34	Menghai	C
MH1_6-2	34	Menghai	C
MH1_7-1	34	Menghai	C
MH1_7-2	39	Menghai	C
MH1_8-1	34	Menghai	C
MH1_8-2	34	Menghai	C
MH1_9-1	34	Menghai	C
MH1_9-2	39	Menghai	C
T-MH-32-1	25	Menghai	C	MH-H25-1-C
T-MH-32-2	34	Menghai	C
T-MH-7-1	6	Menghai	C
T-MH-7-2	6	Menghai	C
T-MH-8-1	6	Menghai	E	MH-H6-2-E
T-MH-8-2	6	Menghai	E
NH2_12-1	25	Nanhua	C	NH-H25-8-C
NH2_12-2	25	Nanhua	C
NH2_14-1	25	Nanhua	C
NH2_14-2	34	Nanhua	C	NH-H34-1-C
NH2_21-1	25	Nanhua	C
NH2_21-2	25	Nanhua	C
NH2_23-1	20	Nanhua	C	NH-H20-1-C
NH2_23-2	25	Nanhua	C
NH2_37-1	40	Nanhua	C	NH-H40-2-C
NH2_37-2	40	Nanhua	C
NH2_4-1	25	Nanhua	E	NH-H25-2-E
NH2_4-2	25	Nanhua	E
NH2_8-1	25	Nanhua	C
NH2_8-2	25	Nanhua	C
NH2_9-1	25	Nanhua	NA
NH2_9-2	25	Nanhua	NA
T-NJ-1-1	25	Nanjian	NA
T-NJ-1-2	34	Nanjian	NA
3_10-1	14	Portugal	C	Por-H14-22-C
3_10-2	14	Portugal	C
3_11-1	14	Portugal	D	Por-H14-74-D
3_11-2	14	Portugal	D
3_13-1	15	Portugal	D	Por-H15-12D
3_13-2	15	Portugal	D
3_14-1	14	Portugal	D
3_14-2	14	Portugal	D
3_16-1	14	Portugal	E	Por-H14-2-E
3_16-2	14	Portugal	E
3_20-1	14	Portugal	D
3_20-2	14	Portugal	D
3_21-1	14	Portugal	D
3_21-2	14	Portugal	D
3_22-1	14	Portugal	D
3_22-2	14	Portugal	D
3_24-1	14	Portugal	D
3_24-2	15	Portugal	D
3_25-1	14	Portugal	D
3_25-2	14	Portugal	D
3_27-1	14	Portugal	D
3_27-2	14	Portugal	D
3_28-1	14	Portugal	D
3_28-2	14	Portugal	D
3_29-1	14	Portugal	D
3_29-2	15	Portugal	D
3_31-1	14	Portugal	D
3_31-2	15	Portugal	D
3_32-1	29	Portugal	D	Por-H29-14-D
3_32-2	29	Portugal	D
3_33-1	29	Portugal	D
3_33-2	29	Portugal	D
3_37-1	29	Portugal	D
3_37-2	29	Portugal	D
3_38-1	29	Portugal	C	Por-H29-2-C
3_38-2	29	Portugal	C
3_39-1	14	Portugal	D
3_39-2	14	Portugal	D
3_40-1	14	Portugal	D
3_40-2	14	Portugal	D
3_4-1	14	Portugal	D
3_41-1	14	Portugal	D
3_41-2	14	Portugal	D
3_4-2	15	Portugal	D
3_42-1	14	Portugal	D
3_42-2	14	Portugal	D
3_43-1	14	Portugal	D
3_43-2	14	Portugal	D
3_44-1	14	Portugal	D
3_44-2	14	Portugal	D
3_46-1	14	Portugal	D
3_46-2	14	Portugal	D
3_49-1	14	Portugal	C
3_49-2	14	Portugal	C
3_50-1	29	Portugal	D
3_50-2	29	Portugal	D
3_5-1	14	Portugal	D
3_5-2	14	Portugal	D
3_54-1	28	Portugal	D	Por-H28-2-D
3_54-2	28	Portugal	D
3_55-1	29	Portugal	D
3_55-2	29	Portugal	D
3_56-1	15	Portugal	D
3_56-2	15	Portugal	D
3_58-1	15	Portugal	D
3_58-2	15	Portugal	D
3_59-1	14	Portugal	C
3_59-2	15	Portugal	C	Por-H15-2-C
3_6-1	14	Portugal	D
3_6-2	14	Portugal	D
3_63-1	14	Portugal	D
3_63-2	14	Portugal	D
3_65-1	14	Portugal	D
3_65-2	14	Portugal	D
3_66-1	29	Portugal	D
3_66-2	29	Portugal	D
3_67-1	14	Portugal	D
3_67-2	14	Portugal	D
3_68-1	29	Portugal	D
3_68-2	29	Portugal	D
3_69-1	14	Portugal	D
3_69-2	14	Portugal	D
3_70-1	14	Portugal	D
3_70-2	14	Portugal	D
3_7-1	14	Portugal	D
3_7-2	14	Portugal	D
3_8-1	14	Portugal	D
3_8-2	15	Portugal	D
3_9-1	14	Portugal	C
3_9-2	14	Portugal	C
4_10-1	14	Portugal	C
4_10-2	14	Portugal	C
4_1-1	14	Portugal	C
4_11-1	14	Portugal	D
4_11-2	14	Portugal	D
4_1-2	15	Portugal	C
4_12-1	14	Portugal	C
4_12-2	14	Portugal	C
4_13-1	14	Portugal	D
4_13-2	14	Portugal	D
4_14-1	14	Portugal	D
4_14-2	14	Portugal	D
4_15-1	14	Portugal	D
4_15-2	15	Portugal	D
4_16-1	14	Portugal	C
4_16-2	14	Portugal	C
4_17-1	14	Portugal	C
4_17-2	14	Portugal	C
4_18-1	14	Portugal	D
4_18-2	14	Portugal	D
4_19-1	14	Portugal	D
4_19-2	14	Portugal	D
4_2-1	14	Portugal	D
4_2-2	14	Portugal	D
4_26-1	14	Portugal	C
4_26-2	14	Portugal	C
4_28-1	14	Portugal	D
4_28-2	14	Portugal	D
4_29-1	14	Portugal	D
4_29-2	14	Portugal	D
4_3-1	14	Portugal	D
4_3-2	14	Portugal	D
4_4-1	14	Portugal	D
4_4-2	14	Portugal	D
4_5-1	14	Portugal	C
4_5-2	14	Portugal	C
4_8-1	14	Portugal	D
4_8-2	14	Portugal	D
4_9-1	14	Portugal	C
4_9-2	14	Portugal	C
T-3PUER-1	21	Puer	C	PE-H21-2-C
T-3PUER-2	21	Puer	C
1_10-1	14	Russia	C	Rus-H14-13-C
1_10-2	14	Russia	C
1_11-1	14	Russia	C
1_11-2	14	Russia	C
1_13-1	12	Russia	C	Rus-H12-2-C
1_13-2	12	Russia	C
1_14-1	14	Russia	E	Rus-H14-20-E
1_14-2	14	Russia	E
1_15-1	14	Russia	E
1_15-2	14	Russia	E
1_16-1	14	Russia	E
1_16-2	14	Russia	E
1_18-1	14	Russia	E
1_18-2	14	Russia	E
1_21-1	14	Russia	E
1_21-2	14	Russia	E
1_22-1	14	Russia	E
1_22-2	14	Russia	E
1_24-1	14	Russia	C
1_24-2	14	Russia	C
1_25-1	14	Russia	E
1_25-2	14	Russia	E
1_26-1	14	Russia	C
1_26-2	14	Russia	C
1_27-1	14	Russia	E
1_27-2	14	Russia	E
1_28-1	14	Russia	C
1_28-2	15	Russia	C	Rus-H15-1-C
1_30-1	14	Russia	C
1_30-2	14	Russia	C
1_32-1	14	Russia	E
1_32-2	14	Russia	E
1_35-1	14	Russia	D	Rus-H14-14-D
1_35-2	15	Russia	D	Rus-H15-1-D
1_36-1	14	Russia	E
1_36-2	14	Russia	E
1_37-1	14	Russia	D
1_37-2	14	Russia	D
1_38-1	14	Russia	D
1_38-2	14	Russia	D
1_39-1	14	Russia	D
1_39-2	14	Russia	D
1_40-1	14	Russia	D
1_40-2	11	Russia	D	Rus-H11-1-D
1_4-1	14	Russia	D
1_4-2	14	Russia	D
1_5-1	14	Russia	C
1_5-2	14	Russia	C
1_7-1	12	Russia	D	Rus-H12-2-D
1_7-2	12	Russia	D
1_8-1	14	Russia	D
1_8-2	14	Russia	D
1_9-1	14	Russia	D
1_9-2	14	Russia	D
SY6_3-1	6	Shangyun	E	SY-H6-4-E
SY6_3-2	6	Shangyun	E
SY6_4-1	6	Shangyun	E
SY6_4-2	6	Shangyun	E
SY8_1-1	6	Shangyun	C	SY-H6-6-C
SY8_1-2	6	Shangyun	C
SY8_2-1	6	Shangyun	C
SY8_2-2	6	Shangyun	C
SY8_4-1	6	Shangyun	C
SY8_4-2	6	Shangyun	C
SZ5_1-1	25	Shizong	D	SZ-H25-5-D
SZ5_1-2	25	Shizong	D
SZ5_12-1	20	Shizong	D	SZ-H20-7-D
SZ5_12-2	20	Shizong	D
SZ5_15-1	20	Shizong	D
SZ5_15-2	20	Shizong	D
SZ5_17-1	19	Shizong	D	SZ-H19-1-D
SZ5_17-2	20	Shizong	D
SZ5_18-1	34	Shizong	E	SZ-H34-3-E
SZ5_18-2	34	Shizong	E
SZ5_19-1	25	Shizong	D
SZ5_19-2	25	Shizong	D
SZ5_20-1	25	Shizong	C	SZ-H25-1-C
SZ5_20-2	39	Shizong	C	SZ-H39-1-C
SZ5_21-1	25	Shizong	D
SZ5_21-2	34	Shizong	D	SZ-H34-1-D
SZ5_25-1	25	Shizong	E	SZ-H25-1-E
SZ5_25-2	34	Shizong	E
SZ5_27-1	25	Shizong	NA
SZ5_27-2	25	Shizong	NA
SZ5_30-1	19	Shizong	NA
SZ5_30-2	20	Shizong	NA
SZ5_3-1	19	Shizong	C	SZ-H19-2-C
SZ5_31-1	19	Shizong	NA
SZ5_31-2	20	Shizong	NA
SZ5_3-2	20	Shizong	C	SZ-H20-6-C
SZ5_33-1	19	Shizong	C
SZ5_33-2	20	Shizong	C
SZ5_34-1	20	Shizong	D
SZ5_34-2	20	Shizong	D
SZ5_35-1	19	Shizong	E	SZ-H19-1-E
SZ5_35-2	20	Shizong	E	SZ-H20-3-E
SZ5_36-1	20	Shizong	NA
SZ5_36-2	20	Shizong	NA
SZ5_4-1	20	Shizong	C
SZ5_41-1	17	Shizong	E	SZ-H17-2-E
SZ5_41-2	17	Shizong	E
SZ5_4-2	20	Shizong	C
SZ5_6-1	20	Shizong	C
SZ5_6-2	20	Shizong	C
SZ5_7-1	20	Shizong	E
SZ5_7-2	20	Shizong	E
T-SJ-000-1	34	Shuangjiang	E	SJ-H34-4-E
T-SJ-000-2	34	Shuangjiang	E
T-SJ-0-1	34	Shuangjiang	E
T-SJ-0-2	34	Shuangjiang	E
T-SJ-1-1	34	Shuangjiang	C	SJ-H34-3-C
T-SJ-1-2	34	Shuangjiang	C
T-SJ-2-1	34	Shuangjiang	C
T-SJ-2-2	35	Shuangjiang	C	SJ-H35-1-C
T-SJ-4-1	6	Shuangjiang	B	SJ-H6-2-B
T-SJ-4-2	6	Shuangjiang	B
T-SJ-6-1	6	Shuangjiang	E	SJ-H6-4-E
T-SJ-6-2	6	Shuangjiang	E
T-SJ-7-1	6	Shuangjiang	E
T-SJ-7-2	6	Shuangjiang	E
6_1-1	14	Southern France	C	SouF-H14-2-C
6_1-2	14	Southern France	C
6_14-1	14	Southern France	D	SouF-H14-10-D
6_14-2	14	Southern France	D
6_2-1	14	Southern France	D
6_21-1	14	Southern France	D
6_21-2	14	Southern France	D
6_2-2	14	Southern France	D
6_31-1	14	Southern France	NA
6_31-2	14	Southern France	NA
6_32-1	3	Southern France	D	SouF-H3-2-D
6_32-2	3	Southern France	D
6_34-1	1	Southern France	D	SouF-H1-2-D
6_34-2	1	Southern France	D
6_35-1	14	Southern France	D
6_35-2	14	Southern France	D
6_5-1	9	Southern France	C	SouF-H9-2-C
6_5-2	9	Southern France	C
6_8-1	14	Southern France	D
6_8-2	14	Southern France	D
T-XY-12-1	39	Xiangyun	C	XY-H39-2-C
T-XY-12-2	39	Xiangyun	C
T-XY-13-1	25	Xiangyun	C	XY-H25-1-C
T-XY-13-2	34	Xiangyun	C	XY-H34-1-C
XY2_1-1	25	Xiangyun	E	XY-H25-15-E
XY2_1-2	25	Xiangyun	E
XY2_14-1	34	Xiangyun	E	XY-H34-3-E
XY2_14-2	34	Xiangyun	E
XY2_15-1	17	Xiangyun	E	XY-H17-2-E
XY2_15-2	17	Xiangyun	E
XY2_16-1	25	Xiangyun	E
XY2_16-2	25	Xiangyun	E
XY2_2-1	25	Xiangyun	E
XY2_2-2	25	Xiangyun	E
XY2_3-1	25	Xiangyun	E
XY2_3-2	34	Xiangyun	E
XY2_5-1	25	Xiangyun	E
XY2_5-2	25	Xiangyun	E
XY2_6-1	25	Xiangyun	E
XY2_6-2	25	Xiangyun	E
XY2_7-1	25	Xiangyun	E
XY2_7-2	25	Xiangyun	E
XY2_8-1	25	Xiangyun	E
XY2_8-2	25	Xiangyun	E
XD1_1-1	34	Xundian	C	XD-H34-9-C
XD1_11-1	39	Xundian	C	XD-H39-2-C
XD1_11-2	39	Xundian	C
XD1_1-2	34	Xundian	C
XD1_13-1	22	Xundian	C	XD-H22-1-C
XD1_13-2	25	Xundian	C	XD-H25-1-C
XD1_16-1	25	Xundian	D	XD-H25-1-D
XD1_16-2	34	Xundian	D	XD-H34-1-D
XD1_18-1	34	Xundian	E	XD-H34-20-E
XD1_18-2	34	Xundian	E
XD1_19-1	34	Xundian	E
XD1_19-2	34	Xundian	E
XD1_2-1	20	Xundian	C	XD-H20-1-C
XD1_21-1	34	Xundian	E
XD1_21-2	34	Xundian	E
XD1_2-2	34	Xundian	C
XD1_22-1	34	Xundian	E
XD1_22-2	39	Xundian	E	XD-H39-1-E
XD1_24-1	34	Xundian	C
XD1_24-2	34	Xundian	C
XD1_27-1	34	Xundian	E
XD1_27-2	34	Xundian	E
XD1_29-1	34	Xundian	E
XD1_29-2	34	Xundian	E
XD1_30-1	20	Xundian	E	XD-H20-1-D
XD1_30-2	34	Xundian	E
XD1_3-1	34	Xundian	C
XD1_31-1	34	Xundian	C
XD1_31-2	34	Xundian	C
XD1_3-2	34	Xundian	C
XD1_4-1	34	Xundian	E
XD1_4-2	34	Xundian	E
XD1_5-1	34	Xundian	E
XD1_5-2	34	Xundian	E
XD1_6-1	34	Xundian	E
XD1_6-2	34	Xundian	E
XD1_7-1	34	Xundian	E
XD1_7-2	34	Xundian	E
YM3_10-1	34	Yimen	C	YM-H34-23-C
YM3_10-2	34	Yimen	C
YM3_1-1	34	Yimen	E	YM-H34-10-E
YM3_11-1	33	Yimen	E	YM-H33-2-E
YM3_11-2	33	Yimen	E
YM3_1-2	34	Yimen	E
YM3_13-1	20	Yimen	E	YM-H20-2-E
YM3_13-2	34	Yimen	E
YM3_17-1	34	Yimen	E
YM3_17-2	34	Yimen	E
YM3_19-1	34	Yimen	E
YM3_19-2	34	Yimen	E
YM3_20-1	34	Yimen	E
YM3_20-2	34	Yimen	E
YM3_21-1	34	Yimen	C
YM3_21-2	34	Yimen	C
YM3_24-1	17	Yimen	C	YM-H17-1-C
YM3_24-2	34	Yimen	C
YM3_25-1	34	Yimen	C
YM3_25-2	34	Yimen	C
YM3_26-1	34	Yimen	C
YM3_26-2	34	Yimen	C
YM3_27-1	20	Yimen	C	YM-H20-1-C
YM3_27-2	34	Yimen	C
YM3_28-1	39	Yimen	C	YM-H39-3-C
YM3_28-2	39	Yimen	C
YM3_30-1	34	Yimen	C
YM3_30-2	34	Yimen	C
YM3_3-1	31	Yimen	E	YM-H31-1-E
YM3_31-1	34	Yimen	C
YM3_31-2	34	Yimen	C
YM3_3-2	37	Yimen	E	YM-H37-1-E
YM3_33-1	34	Yimen	C
YM3_33-2	34	Yimen	C
YM3_36-1	20	Yimen	E
YM3_36-2	34	Yimen	E
YM3_37-1	20	Yimen	NA
YM3_37-2	34	Yimen	NA
YM3_38-1	34	Yimen	C
YM3_38-2	34	Yimen	C
YM3_4-1	34	Yimen	C
YM3_4-2	34	Yimen	C
YM3_6-1	34	Yimen	C
YM3_6-2	34	Yimen	C
YM3_8-1	34	Yimen	C
YM3_8-2	39	Yimen	C
YP11_14-1	6	Yongping	E	YP-H6-4-E
YP11_14-2	6	Yongping	E
YP11_21-1	6	Yongping	E
YP11_21-2	6	Yongping	E
YX8_1-1	32	Yunxian	C	YX-H32-1-C
YX8_1-2	34	Yunxian	C	YX-H34-1-C
YX8_3-1	4	Yunxian	C	YX-H4-1-C
YX8_3-2	5	Yunxian	C	YX-H5-1-C
A10-1	8	Zhongdian	NA
A10-2	8	Zhongdian	NA
A1-1	8	Zhongdian	NA
A11-1	8	Zhongdian	NA
A11-2	8	Zhongdian	NA
A1-2	8	Zhongdian	NA
A12-1	8	Zhongdian	NA
A12-2	8	Zhongdian	NA
A13-1	8	Zhongdian	NA
A13-2	8	Zhongdian	NA
A14-1	8	Zhongdian	NA
A14-2	8	Zhongdian	NA
A2-1	8	Zhongdian	NA
A2-2	8	Zhongdian	NA
A3-1	8	Zhongdian	NA
A3-2	8	Zhongdian	NA
A9-1	8	Zhongdian	NA
A9-2	8	Zhongdian	NA
T-ZD-1-1	8	Zhongdian	E	ZD-H8-10-E
T-ZD-1-2	8	Zhongdian	E
T-ZD-4-1	8	Zhongdian	NA
T-ZD-4-2	8	Zhongdian	NA
T-ZD-5-1	19	Zhongdian	NA
T-ZD-5-2	25	Zhongdian	NA
ZD12_1-1	22	Zhongdian	E	ZD-H22-1-E
ZD12_1-2	39	Zhongdian	E	ZD-H39-1-E
ZD12_19-1	25	Zhongdian	E	ZD-H25-6-E
ZD12_19-2	25	Zhongdian	E
ZD12_21-1	25	Zhongdian	E
ZD12_21-2	25	Zhongdian	E
ZD12_22-1	25	Zhongdian	E
ZD12_22-2	25	Zhongdian	E
ZD12_29-1	8	Zhongdian	E
ZD12_29-2	8	Zhongdian	E
ZD12_30-1	8	Zhongdian	E
ZD12_30-2	8	Zhongdian	E
ZD12_34-1	8	Zhongdian	E
ZD12_34-2	8	Zhongdian	E
ZD12_37-1	8	Zhongdian	E
ZD12_37-2	8	Zhongdian	E
