# Supplementary material for: Evidence for Persistent Heteroplasmy and Ancient Recombination in the Mitochondrial Genomes of the Edible Yellow Chanterelles From Southwestern China and Europe
Source: Front Microbiol. 2021 Jul 14;12:699598. doi: 10.3389/fmicb.2021.699598 (PMC8317506; doi:10.3389/fmicb.2021.699598)
Supplement: Supplementary Table 3 — Intron numbers of mitochondrial genes in C. cibarius and related species. [file Table_3.xlsx]

## Sheet: Sheet2
Species	Size of mitochondrial genome	GenBank accession number	Intron number
			cox1	cob	rnl	cox3	nad5	nad1	cox2	atp6
Cantharellus cibarius	56811 bp	MG602718.1	7	1	3					0
Cantharellus cibarius	56786 bp	MG602717.1	7	1	3					0
Cantharellus cibarius	58656 bp	NC_020368.1	7	3	3					0
Cantharellus cibarius	58656 bp	KC573037.1	7	3	3					0
Cantharellus lutescens	80736 bp	MG602719.1	13	5	3	1	2		2	0
Cantharellus lutescens	80736 bp	NC_037757.1	13	5	4	1	2		2	0
Cantharellus appalachiensis	73562 bp	MG602716.1	10	3	3	1	2	1		0
Cantharellus appalachiensis	73562 bp	NC_037756.1	10	3	3	1	2	1		0
